# Supplementary material for: Scaffold Hopping and Structural Modification of NSC 663284: Discovery of Potent (Non)Halogenated Aminobenzoquinones
Source: Biomedicines. 2023 Dec 24;12(1):50. doi: 10.3390/biomedicines12010050 (PMC10813041; doi:10.3390/biomedicines12010050)
Supplement: Supplementary file 1 [file biomedicines-12-00050-s001.zip]

Archive with 1 entries (1 files):
- biomedicines-2753279-supplementary.pdf
